# Supplementary material for: Evaluation of Safety, Tolerability and Pharmacokinetic Characteristics of SA001 and Its Active Metabolite Rebamipide after Single and Multiple Oral Administration
Source: Pharmaceuticals (Basel). 2023 Jan 16;16(1):132. doi: 10.3390/ph16010132 (PMC9862565; doi:10.3390/ph16010132)
Supplement: Supplementary file 1 [file pharmaceuticals-16-00132-s001.zip]

Archive with 1 entries (1 files):
- pharmaceuticals-2069287-supplementary.pdf
